# Supplementary material for: Measurement of Autophagy Activity Reveals Time-Dependent, Bacteria-Specific Turnover during Mycobacterium tuberculosis Infection
Source: Pathogens. 2022 Dec 23;12(1):24. doi: 10.3390/pathogens12010024 (PMC9864524; doi:10.3390/pathogens12010024)
Supplement: Supplementary file 1 [file pathogens-12-00024-s001.zip]

Archive with 1 entries (1 files):
- pathogens-2071610-supplementary.pdf
